# Supplementary material for: The effect of temperature and humidity on adhesion of a gecko-inspired adhesive: implications for the natural system
Source: Sci Rep. 2016 Aug 2;6:30936. doi: 10.1038/srep30936 (PMC4969590; doi:10.1038/srep30936)
Supplement: Supplementary Information [file srep30936-s1.xlsx]

## Sheet: Sheet1
Sample ID	Computer ID	Temp (°C)	RH (%)	Temp Group	RH Group	Group	Max Force (N)	Area (mm^2)	F/A	Behavior
75	79	12	33	12	30	12_30	2.68	17.541	0.153	V
76	80	12	32	12	30	12_30	2.53	17.11	0.148	V
77	81	12	31	12	30	12_30	1.28	16.334	0.078	SS
78	82	12	31	12	30	12_30	2.19	19.539	0.112	V
79	83	12	31	12	30	12_30	3.25	18.922	0.172	SS
80	84	11	32	12	30	12_30	1.35	18.22	0.074	V
33	38	14	57	12	55	12_55	3.19	15.617	0.204	V
34	39	14	54	12	55	12_55	2.62	15.83	0.166	V
35	40	13	56	12	55	12_55	3.65	15.782	0.231	V
36	41	13	53	12	55	12_55	3.89	18.192	0.214	V
37	42	13	54	12	55	12_55	3.24	17.373	0.186	V
44	49	13	53	12	55	12_55	2.92	21.608	0.135	SS
38	43	14	71	12	70	12_70	4.14	14.587	0.284	V
39	44	14	71	12	70	12_70	2.53	18.705	0.135	V
40	45	14	69	12	70	12_70	3.01	16.458	0.183	SS
41	46	14	68	12	70	12_70	3.41	17.047	0.2	V
42	47	14	68	12	70	12_70	3.84	16.313	0.235	V
43	48	14	72	12	70	12_70	3.18	20.587	0.154	V
59	62	15	79	12	80	12_80	2.34	22.39	0.105	V
60	63	15	79	12	80	12_80	2.91	23.128	0.126	SS
61	64	15	80	12	80	12_80	3.34	29.726	0.112	V
62	65	13	82	12	80	12_80	2.47	21.974	0.112	SS
63	66	14	82	12	80	12_80	2.93	21.595	0.136	V
64	67	14	80	12	80	12_80	1.56	23.512	0.066	SS
9	14	31	30	32	30	32_30	2.97	19.541	0.152	SS
10	15	32	29	32	30	32_30	3.92	20.975	0.187	V
14	19	33	28	32	30	32_30	1.59	24.142	0.066	V
15	20	30	29	32	30	32_30	1.8	23.969	0.075	SS
17	22	31	29	32	30	32_30	2.18	26.893	0.081	V
18	23	31	29	32	30	32_30	2.48	27.785	0.089	V
65	69	33	56	32	55	32_55	1.59	26.731	0.059	U
66	70	33	53	32	55	32_55	1.54	18.278	0.084	U
68	72	33	54	32	55	32_55	0.44	17.576	0.025	V
69	73	33	55	32	55	32_55	1.75	26.123	0.067	SS
70	74	34	56	32	55	32_55	1.52	17.006	0.089	U
71	75	33	52	32	55	32_55	1.56	15.213	0.103	V
19	30	33	71	32	70	32_70	0.64	16.944	0.038	V
20	26	32	70	32	70	32_70	0.88	15.512	0.057	V
22	29	33	71	32	70	32_70	1	14.527	0.069	V
23	24	31	69	32	70	32_70	0.85	17.049	0.05	V
25	25	31	68	32	70	32_70	1.4	16.247	0.086	U
72	76	32	73	32	70	32_70	1.7	19.198	0.089	V
26	31	31	81	32	80	32_80	1.57	16.195	0.097	SS
27	32	31	80	32	80	32_80	1.08	14.195	0.076	U
28	33	31	80	32	80	32_80	1.45	16.927	0.086	V
30	35	31	81	32	80	32_80	1.52	17.447	0.087	U
31	36	32	81	32	80	32_80	1.25	12.181	0.103	U
73	77	32	79	32	80	32_80	1.31	19.528	0.067	V
